# Supplementary material for: Electrocardiographic Changes with Age in Japanese Patients with Noonan Syndrome
Source: J Cardiovasc Dev Dis. 2023 Dec 28;11(1):10. doi: 10.3390/jcdd11010010 (PMC10816141; doi:10.3390/jcdd11010010)
Supplement: Supplementary file 1 [file jcdd-11-00010-s001.zip]

Archive with 1 entries (1 files):
- jcdd-2689539-supplementary.pdf
